# Supplementary material for: HIV-1 resistance mutations and genetic diversity among children failing antiretroviral treatment in five healthcare facilities in Benin, West Africa
Source: PLoS One. 2025 Jan 29;20(1):e0317882. doi: 10.1371/journal.pone.0317882 (PMC11778783; doi:10.1371/journal.pone.0317882)
Supplement: S1 File — (XLSX) [file pone.0317882.s001.xlsx]

## Sheet: Participants data
Sample	Gender	Treatment	CD4	Viral Load
1707	Male	ABC+3TC+LPV/r	727	4.88
3336	Female	ABC+3TC+EFV	234	6.92
3342	Male	ABC+3TC+LPV/r	1.76	4.04
3369	Male	ABC+3TC+LPV/r	972	3.79
3375	Female	ABC+3TC+LPV/r	1.655	3.8
3692	Female	ABC+3TC+LPV/r	344	4.54
4013	Male	ABC+3TC+LPV/r	1.632	5.01
4027	Female	ABC+3TC+LPV/r	79	3.83
4028	Female	TDF+3TC+EFV	90	4.59
4031	Female	AZT+3TC+EFV	113	4.74
4032	Male	ABC+3TC+EFV	547	3.44
4037	Male	ABC+3TC+LPV/r	1.501	3.52
4171	Female	ABC+3TC+EFV	447	4.85
4183	Female	TDF+3TC+EFV	610	3.82
4186	Female	ABC+3TC+EFV	292	5.34
4223	Male	ABC+3TC+EFV	336	5.68
4260	Female	ABC+3TC+EFV	603	3.25
4481	Male	AZT+3TC+EFV	696	3.17
4702	Male	TDF+3TC+DTG	1.027	3.16
4807	Female	TDF+3TC+ATZ/r	470	5.29
5019	Male	ABC+3TC+DTG	310	4.66
5133	Female	AZT+3TC+LPV/r	1.113	4.52
5139	Female	AZT+3TC+LPV/r	429	4.82
5141	Female	AZT+3TC+DTG	839	4.15
6272	Male	AZT+3TC+EFV	1.21	3.65
6411	Male	AZT+3TC+NVP	586	4.42
6417	Female	AZT+3TC+NVP	434	5.2
8874	Male	TDF+3TC+EFV	296	3.16
10940	Male	ABC+3TC+LPV/r	753	4.14
11066	Male	AZT+3TC+LPV/r	1.59	4.11
11383	Male	AZT+3TC+EFV	635	3.85
13193	Female	TDF+3TC+EFV	360	4.25
4354	Female	AZT+3TC+NVP	1.473	6.8
4172	Female	AZT+3TC+EFV	607	4.83
4181	Male	ABC+3TC+LPV/r	1.166	4.33
6984	Male	TDF+3TC+LPV/r	564	5.96
1787	Male	AZT+3TC+EFV	564	3.16
9892	Male	TDF+3TC+EFV	263	5.51
8111	Female	AZT+3TC+LPV/r	373	3.92
9775	Male	TDF+3TC+DTG	1.11	3.15
2236	Female	ABC+3TC+LPV/r	817	4.03
2261	Male	ABC+3TC+DTG	394	3.73
3823	Female	ABC+3TC+EFV	241	5.27
3343	Male	AZT+3TC+EFV	1.181	5.2
3354	Female	AZT+3TC+EFV	1.016	4.39
5136	Female	TDF+3TC+EFV	428	4.43
1806	Male	AZT+3TC+EFV	852	4.83
